# Supplementary material for: In vivo and in vitro characterization of a new Oya virus isolate from Culicoides spp. and its seroprevalence in domestic animals in Yunnan, China
Source: PLoS Negl Trop Dis. 2023 Jun 15;17(6):e0011374. doi: 10.1371/journal.pntd.0011374 (PMC10306208; doi:10.1371/journal.pntd.0011374)
Supplement: S2 Table — (XLSX) [file pntd.0011374.s007.xlsx]

## Sheet: Sheet1
Serogroup	Species	Abbreviation	Virus name	Genebank No./			Geographical origin	Source	Collection Date
				S	M	L
Simbu	Orthobunyavirus oropoucheense	OROV	Oropouche virus isolate BeAr 136921	MG747536.1	MG747537.1	MG747538.1	Brazil	Culex quinquefasciatus	1968
			Oropouche virus isolate BeAr 19886	MG747524.1	MG747525.1	MG747526.1	Brazil	Ochlerotatus serratus	1960
			Oropouche virus isolate BeAr 366927	MG747551.1	MG747552.1	MG747553.1	Brazil	Culicoides paraensis	1979
	Orthobunyavirus faceyense	FPV	Facey's Paddock virus isolate Aus Ch 16129	KF697136.1	KF697137.1	KF697138.1	Australia	Culicidae	1974
	Orthobunyavirus manzanillaense	MANV	Manzanilla virus isolate TRVL 3586	KF697148.1	KF697149.1	KF697150.1	Trinidad and Tobago	Alouatta seniculus	1954
	Orthobunyavirus catqueense	OYAV	Oya virus strain VN04-2108	MH484317.1	MH484316.1	MH484315.1	Viet Nam	Culex	2002-06-15
			Oya virus isolate GD18234	MK609492.1	MK609490.1	MK609491.1	China	Chironomus thummi	2018
			Oya virus strain SC0806	JX983192.1	JX983193.1	JX983194.1	China	Culicidae	2008-07-01
			Oya virus isolate NIV86209	KY795950.1	KY795951.1	KY795952.1	India	human	1986
			Oya virus isolate GD18178	MK801133.1	-	-	China	Chironomus thummi	2018
			Oya virus isolate GD18136/China/2018	MK783268.1	-	-	China	Chironomus thummi	2018
			Oya virus isolate GD18328	MK801134.1	-	-	China	Chironomus thummi	2018
		CQV	Cat Que virus strain HN1304M	OP129712.1	OP129711.1	OP129710.1	China	Culicoides	2013-08-07
			Cat Que Virus strain VN04-2108	JQ675600.2	JQ675599.2	JQ675598.2	Viet Nam	Culex	2004
			Cat Que virus strain JM1	MH507153.1	MH507152.1	MH507151.1	India	myna	1961
	Orthobunyavirus leanyerense	LEAV	Leanyer virus isolate AusN16701	HM627177.1	HM627176.1	HM627178.1	Australia	Anopheles meraukensis	1974
			Leanyer virus isolate cs0002	MH734989.1	MH735046.1	MH735103.1	Australia	Culicoides	1984
			Leanyer virus isolate cs0010	MH734990.1	MH735047.1	MH735104.1	Australia	Culicidae	1974
			Leanyer virus isolate cs503	MH734991.1	MH735048.1	MH735105.1	Australia	Culicoides	1974
	Orthobunyavirus schmallenbergense	DOUV	Douglas virus isolate cs400	MH734987.1	MH735044.1	MH735101.1	Australia	Culicoides brevitarsis	1980
	Orthobunyavirus akabaneense	AKAV	Akabane virus isolate HN10174	MG731558.1	MG731556.1	MG731559.1	China	Culex quinquefasciatus	2010
			Akabane virus strain DHL10M110	KY284023.1	KY284022.1	KY284021.1	China	Anopheles vagus	2010-08-18
			Akabane virus isolate CS0016	MH734941.1	MH734998.1	MH735055.1	Australia	Culicoides brevitarsis	1975
			Akabane virus strain JaLAB39	KR260714.1	KR260715.1	KR260716.1	Australia	Aedes vexans	1959-08-20
			Akabane virus strain Yaba 7	MH484350.1	MH484349.1	MH484348.1	Nigeria	Mansonia africana	1963
	Orthobunyavirus ainoense	AINOV	Aino virus isolate B7974	MH734979.1	MH735036.1	MH735093.1	Australia	Culicoides brevitarsis	1968
			Aino virus strain JaNAr 28	MH484278.1	MH484277.1	MH484276.1	Japan	Culex tritaeniorhynchus	1964-09-14
	Orthobunyavirus peachesterense	PEAV	Peaton virus isolate cs245	MH734992.1	MH735049.1	MH735106.1	Australia	Culicoides brevitarsis	1976
			Peaton virus isolate cs347	MH734994.1	MH735051.1	MH735108.1	Australia	Culicoides brevitarsis	1980
			Peaton virus strain CSIRO 110	MH484320.1	MH484319.1	MH484318.1	Australia	Culicoides brevitarsis	1976-12-06
Bunyamwera	Orthobunyavirus bunyamweraense	BUNV	Bunyamwera virus	NC_001927.1	NC_001926.1	NC_001925.1	USA
	Orthobunyavirus ebiense	EBIV	Ebinur lake virus isolate Cu20-XJ	KJ710424.1	KJ710423.1	KJ710425.1	China	Culex modestus	2013-06-20
