# Supplementary material for: In vivo and in vitro characterization of a new Oya virus isolate from Culicoides spp. and its seroprevalence in domestic animals in Yunnan, China
Source: PLoS Negl Trop Dis. 2023 Jun 15;17(6):e0011374. doi: 10.1371/journal.pntd.0011374 (PMC10306208; doi:10.1371/journal.pntd.0011374)
Supplement: S3 Table — (XLSX) [file pntd.0011374.s008.xlsx]

## Sheet: Sheet1
S3 Table. The sequences of L, M and S segment of OYAV SZC50.
Virus name	Segment of genome	Sequence
OYAV SZC50	S	ATGGCAGATGCGATAGTTTTCAATGATGTACCTCAGCGGGCTCAATCTACGTTTGATCCGGAGGCACAATATGTGGCATTTGAAAATACATACAGGGCAAACCTCACTGTTAACACCGCTCGAGTTTTCTTCCTCAATCAGAAGAGAGCCAAAGATACTTTACGTCAGACGCCGAGGCCCAATGTTAATCTTACTTTTGGACAGTGCACATTTCCAGTGGTTAATAACCATTTTCCACAATTCCAATCGAATCCGGTTAACGATACAGCCCTTACCTTGCACCGCCTCTCTGGATACCTTGCGAGATGGCTAATGACTTTCTATGCCCAGAGCCCAGTCAACCAAGCAGCTGTCCGTGAGGCAGTTATCATTCCCCTGGCTGAGGTCAAGGGTTGTTCA…
	M	ATGATCGCTGTACTTTTGCTATCAGCTGTTGCTGCAATAGCTTCAGCACACCCTCTTACTAAAAGCCACATAGGCGAGAGGTGTTTTGCAGGAGGCTCTATATTAAAAGATGTTAACCAAACTACGGGCATAGGTGAAGTCTGTGTGAAGGATGACATATCAATAATCAAAAGTGTCGTTATACCAAGAAAAGAAGGCAAGGTCTCAATGAATTGGATAAGGTTCTATAGAGTGTACATTGTCAAAGACTGGCACGACTGTAATCCAATTGTAGACAAGAAAGGAGACTTCATGATACTGGATGTAACAGAGGCAGGGACTCTAGTCCCTAAAATGCATATTTGCAGAGCTACATGTGATATATCTCTCGATAGAGATAACGCAGAAATCATTTTCATG…
	L	ATGAATCCTGATAAAATTGAGGAATACCGTAATAGAATTGAGTTATGCCGAGACCCAGAGAGGGCTCAGGAGATATGGAGAGCCTTACTGGTTGAAAGGCATAATTACTTCTCTAGAGAATTTTGTGATTCTGCTGGATGGGAGTACAGAAATGATGTACCATCTGAAGACATTTGCTCGGAAGTTCTACCGAATGATATTGCTAGGCGAGTGAGGTATTGCACGCCTGACAACTACTACATAGACACTAATGGGAAAATTTACATCATTGACTTTAAAGTAGCCATAGATGAAAGAAGTGCACGGGAGGCCCGAGAAAAGTACAATGAAATTTTTGGTGAAATATTCAACGCAAACGGAATAGATTATGAGATCGTGATTATAAAACACAATCCAACA…
